# Supplementary material for: Transurethral Resection of Non-Muscle Invasive Bladder Tumors Combined with Fluorescence Diagnosis and Photodynamic Therapy with Chlorin e6-Type Photosensitizers
Source: J Clin Med. 2021 Dec 31;11(1):233. doi: 10.3390/jcm11010233 (PMC8745686; doi:10.3390/jcm11010233)
Supplement: Supplementary file 1 [file jcm-11-00233-s001.zip]

Archive with 1 entries (1 files):
- jcm-1454411-supplementary.pdf
